# Supplementary material for: Multiple SARS-CoV-2 Variants Exhibit Variable Target Cell Infectivity and Ability to Evade Antibody Neutralization
Source: Front Immunol. 2022 Mar 16;13:836232. doi: 10.3389/fimmu.2022.836232 (PMC8966392; doi:10.3389/fimmu.2022.836232)
Supplement: Supplementary file 8 [file Table_1.xlsx]

## Sheet: Table S1
Table S1. Information of the vaccine recipients, related to Figure 5.
	CoronaVac vaccinees					BBIBP-CorV vaccinees					CoronaVac + BBIBP-CorV vaccinees
	No.	No. of doses	Time since (days)			No.	No. of doses	Time since (days)			No.	No. of doses	Time since (days)
			Dose #1	Dose #2				Dose #1	Dose #2				Dose #1	Dose #2
	V1	×1	34	－		V31	×1	40	－		V132	×2	－	34
	V2	×1	34	－		V32	×1	35	－		V133	×2	－	34
	V3	×1	34	－		V33	×1	47	－		V134	×2	－	34
	V4	×1	35	－		V34	×1	45	－		V135	×2	－	34
	V5	×1	35	－		V35	×1	27	－		V136	×2	－	34
	V6	×1	34	－		V36	×1	35	－		V137	×2	－	34
	V7	×1	34	－		V37	×1	47	－		V138	×2	－	34
	V8	×1	34	－		V38	×2	160	130		V139	×2	－	34
	V9	×1	34	－		V39	×2	119	104		V140	×2	－	34
	V10	×1	34	－		V40	×2	121	94		V141	×2	－	34
	V11	×1	34	－		V41	×2	60	31		V142	×2	－	34
	V12	×1	29	－		V42	×2	59	33		V143	×2	－	34
	V13	×1	34	－		V43	×2	60	17		V144	×2	－	34
	V14	×1	34	－		V44	×2	101	87		V145	×2	－	34
	V15	×1	34	－		V45	×2	64	17		V146	×2	－	34
	V16	×1	34	－		V46	×2	63	15		V147	×2	－	34
	V17	×1	34	－		V47	×2	51	31		V148	×2	－	34
	V18	×1	34	－		V48	×2	160	135		V149	×2	－	29
	V19	×1	34	－		V49	×2	51	21		V150	×2	－	34
	V20	×1	34	－		V50	×2	62	15		V151	×2	－	34
	V21	×1	30	－		V99	×1	31	－		V152	×2	－	47
	V22	×1	35	－		V100	×1	18	－		V153	×2	－	34
	V23	×1	30	－		V101	×1	33	－		V154	×2	－	26
	V24	×1	34	－		V102	×1	42	－		V155	×2	－	34
	V25	×2	131	59		V103	×1	46	－		V156	×2	－	34
	V26	×2	128	97		V104	×1	17	－		V157	×2	－	29
	V27	×2	114	94		V105	×1	21	－		V158	×2	－	34
	V28	×2	129	104		V106	×1	36	－		V159	×2	－	34
	V29	×2	129	104		V107	×1	23	－		V160	×2	－	34
	V30	×2	129	104		V108	×1	47	－		V161	×2	－	34
	V41	×1	34	－		V109	×1	17	－		V162	×2	－	34
	V42	×1	34	－		V110	×1	38	－		V163	×2	－	34
	V43	×1	34	－		V111	×1	30	－		V164	×2	－	34
	V44	×1	34	－		V112	×1	20	－		V165	×2	－	34
	V45	×1	34	－		V113	×1	48	－		V166	×2	－	34
	V46	×1	34	－		V114	×1	48	－		V167	×2	－	34
	V47	×1	34	－		V115	×1	48	－		V168	×2	－	34
	V48	×1	34	－		V116	×1	39	－		V169	×2	－	34
	V49	×1	34	－		V117	×1	47	－		V170	×2	－	34
	V50	×1	34	－		V118	×1	34	－		V171	×2	－	34
	V51	×1	34	－		V119	×1	49	－		V172	×2	－	34
	V52	×1	34	－		V120	×1	16	－		V173	×2	－	34
	V53	×1	34	－		V121	×2	99	31		V174	×2	－	34
	V54	×1	34	－		V122	×2	－	45		V175	×2	－	34
	V55	×1	34	－		V123	×2	104	90		V176	×2	－	30
	V56	×1	34	－		V124	×2	111	95		V177	×2	－	27
	V57	×1	34	－		V125	×2	55	30		V178	×2	－	29
	V58	×1	34	－		V126	×2	97	111		V179	×2	－	45
	V59	×1	29	－		V127	×2	71	28
	V60	×1	34	－		V128	×2	112	98
	V61	×1	34	－		V129	×2	62	14
	V62	×1	21	－		V130	×2	51	21
	V63	×1	29	－		V131	×2	156	135
	V64	×1	34	－
	V65	×1	34	－
	V66	×1	28	－
	V67	×1	34	－
	V68	×1	34	－
	V69	×1	29	－
	V70	×1	34	－
	V71	×1	34	－
	V72	×1	34	－
	V73	×1	34	－
	V74	×1	34	－
	V75	×1	34	－
	V76	×1	34	－
	V77	×1	34	－
	V78	×1	35	－
	V79	×1	35	－
	V80	×1	35	－
	V81	×1	35	－
	V82	×2	129	104
	V83	×2	129	104
	V84	×2	129	104
	V85	×2	141	82
	V86	×2	119	88
	V87	×2	－	34
	V88	×2	－	29
	V89	×2	－	29
	V90	×2	－	29
	V91	×2	－	29
	V92	×2	－	34
	V93	×2	－	29
	V94	×2	－	29
	V95	×2	－	29
	V96	×2	－	34
	V97	×2	－	17
	V98	×2	－	29
