# Supplementary material for: Multiple SARS-CoV-2 Variants Exhibit Variable Target Cell Infectivity and Ability to Evade Antibody Neutralization
Source: Front Immunol. 2022 Mar 16;13:836232. doi: 10.3389/fimmu.2022.836232 (PMC8966392; doi:10.3389/fimmu.2022.836232)
Supplement: Supplementary file 9 [file Table_2.xlsx]

## Sheet: Table S2
Table S2. Primers used in the construction of mutant clones of SARS-CoV-2 S protein expression plasmids, related to Figure 1.
No.	Primer Name	Sequence (5'-3')
1	52R-67V-F	TGCCTTTCTTTTCTAACGTGACCTGGTTCCACGTGATCCACGTGTCCGGCACCAACG
2	52R-67V-R	GAAACAGATCCCTTGTGGAGTGCAGCACGCTAGATC
3	Q677H-F	CACACAAACTCCCCAAGGAGAGCC
4	Q677H-R	GGTCTGGTAGGAAGCACAGATTCCG
5	484K-888L-F	CCACAGAGATCTACCAGGCTG
6	484K-888L-R	GCAGGGCAGCTCCAGCGCCCAGGGTCCATCCGCTTGTGATGG
7	888L-484K-F	GGCGCTGGAGCTGCCCTG
8	888L-484K-R	CAGCCTGGTAGATCTCTGTGG
9	S13I-F	ATCCAGTGCGTGAACCTGACCACA
10	S13I-R	GCTCACCAGAGGCAGCAGCAC
11	W152C-F	TGTATGGAGAGCGAGTTTCGCG
12	W152C-R	AGACTTGTTGTTCTTGTGGTAGTACACGC
13	L452R-F	CGGTACAGGCTGTTTAGAAAGTCTAAC
14	L452R-R	GTAGTTGTAGTTTCCGCCCAC
15	L18F-T20N-P26S-F	TTCACCAACCGGACACAGCTGCCCTCTGCCTACACCAACAGCTTCAC
16	L18F-T20N-P26S-R	GTTCACGCACTGGGAGCTCACCAGAGGC
17	D138Y-F	TACCCATTCCTGGGCGTGTACTACC
18	D138Y-R	GTTACAAAACTGGAACTCGCACACC
19	R190S-F	AGCGAGTTCGTGTTTAAGAACATCG
20	R190S-R	CAGGTTCTTGAAGTTTCCCTGCTTG
21	K417T-F	ACAATCGCTGACTACAACTACAAGC
22	K417T-R	TCCTGTCTGGCCGGGAGC
23	T1027I-F	ATCAAGATGAGCGAGTGCGTG
24	T1027I-R	GGCAGCCAGGTTGGCAGAAG
25	138Y-190S-F	GCGAGTTCCAGTTTTGTAACTACCCATTCCTGGGCGTGTACTAC
26	138Y-190S-R	CAGGTTCTTGAAGTTTCCCT
27	190S-655Y-F	CAGGGAAACTTCAAGAACCTGAGCGAGTTCGTGTTTAAGAACAT
28	190S-655Y-R	CTCAGCTCCGATCAGACAGC
29	655Y-1176F	GCTGTCTGATCGGAGCTGAGTACGTGAACAACAGCTACGAGTG
30	655Y-1176R	GCTGGCGTTGATTCCAGAGATGTC
31	1176F-138Y-F	CTCTGGAATCAACGCCAGCTTCGTGAACATCCAGAAGGAGATC
32	V1176F-F	TTCGTGAACATCCAGAAGGAGATCG
33	T95I-F	ATCGAGAAGTCTAACATCATCAGAG
34	T95I-R	GGAGGCGAAGTACACGCCATCG
35	253G-5F-F	AGCTCCTCTGGATGGACCGC
36	253G-5F-R	AAACACGAACATGGTGGCTCTAGAG
37	5F-253G-F	GAGCCACCATGTTCGTGTTTTTCGTGCTGCTGCCTCTGGTGAG
38	5F-253G-R	GCGGTCCATCCAGAGGAGCTGCCGCCTGGTGTCAGGTAGCTTC
39	D215G-246I-F	CACATCAGCTACCTGACACCAGGCG
40	D215G-246I-R	CAGTGTCTGAAACCTGGTGATGTTGATTCCGATGGGCAGATCCACCAGTGGAGAGAAGCCCTGTGGCAGGCCGCGCA
41	L18F-F	TTCACCACACGGACACAGCTG
42	L18F-R	GTTCACGCACTGGGAGCTCACC
43	80A-701V-F	CAACGGAACAAAGAGGTTCGCCAACCCAGTGCTGCCCTTTAAC
44	80A-701V-R	GCCCAGGCTCATGGTGTAGGCGATG
45	701V-80A-F	CCTACACCATGAGCCTGGGCGTGGAGAACTCCGTGGCTTACTC
46	701V-80A-R	GAACCTCTTTGTTCCGTTGGTGCCG
47	138-655Y-F	GTGCGAGTTCCAGTTTTGTAACTACCCATTCCTGGGCGTGTACTAC
48	138-655Y-R	CTCAGCTCCGATCAGACAGCCGGCT
49	71AA-501Y-F:	CCACGCTATCTCCGGCACCAACGGAACAAA
50	71AA-501Y-R:	CCCACGCCGTATGTTGGCTGGAATCCGTAGC
51	501Y-570D-F:	CCAGCCAACATACGGCGTGGGATACCAGCCC
52	501Y-570D-R:	TGTGGTATCGTCGATGTCCCGGCCGAACTGC
53	570D-681H-F:	CGGGACATCGACGATACCACAGACGCTGTGC
54	570D-681H-R:	TGGCTCTCCTGTGGGAGTTTGTCTGGGTCTGG
55	681H-716I-F:	ACAAACTCCCACAGGAGAGCCAGGTCTGTGGC
56	681H-716I-R:	TGTGAAGTTGATAGGGATAGCGATAGAGTTG
57	716I-982A-F:	GCTATCCCTATCAACTTCACAATCTCCGTGA
58	716I-982A-R:	GTCCAGCCTGGCCAGGATATCGTTCAGCACAG
59	982A-1118H-F:	CGATATCCTGGCCAGGCTGGACAAGGTGGAGG
60	982A-1118H-R:	AATGTGTTGTGTGTGGTGATGATCTGTGGCT
61	1118H-68AA-F:	CATCACCACACACAACACATTCGTGTCCGGC
62	1118H-68AA-R:	TGGTGCCGGAGATAGCGTGGAACCAGGTCA
63	417N-484K-F	TCGCTCCCGGCCAGACAGGAAACATCGCTGACTACAACT
64	417N-484K-R	GTATGTTGGCTGGAATCCGTAGCTCTGCAGAGGGAAGTAACAGTTGAAGCCCTTCACTCCGTTGCATGGGGTA
65	501Y-417N-F	GCTACGGATTCCAGCCAACATACGGCGTGGGATACCAGCCCTAC
66	501Y-417N-R	TCCTGTCTGGCCGGGAGCGATCTGG
67	R158G-D950N-F	CAAGAACAACAAGTCTTGGATGGAGAGCGGCGTGTACTCCTCTGCCAACAACTG
68	R158G-D950N-R	CTGAGCGTTCTGGTTCACCACGTTCTGCAGCTTTCCCAGGGCG
69	D950H-G142D-F	GTGGTGAACCAGAACGCTCAGGC
70	D950H-G142D-R	CAAGACTTGTTGTTCTTGTGGTAGTACACGTCCAGGAATGGATCGTTAC
71	T478K-F	GGCTTCAACTGTTACTTCCCTCTG
72	T478K-R	CTCCACTCCGTTGCATGGCTTAGAGCCAGCCTGGTAGATC
73	T19R-F	AGGACACGGACACAGCTGCCCC
74	T19R-R	CAGGTTCACGCACTGGGAGCTCAC
