# Supplementary material for: Multiple SARS-CoV-2 Variants Exhibit Variable Target Cell Infectivity and Ability to Evade Antibody Neutralization
Source: Front Immunol. 2022 Mar 16;13:836232. doi: 10.3389/fimmu.2022.836232 (PMC8966392; doi:10.3389/fimmu.2022.836232)
Supplement: Supplementary file 10 [file Table_3.xlsx]

## Sheet: Table S3
Table S3. Primers used to calculate pseudoviral particles.
No.	Primer Name	Sequence (5'-3')
1	VSV-P-F	TCTCGTCTGGATCAGGCGG
2	VSV-P-R	TGCTCTTCCACTCCATCCTCTTGG
